# Supplementary material for: m6A-mRNA methylation regulates cardiac gene expression and cellular growth
Source: Life Sci Alliance. 2019 Apr 9;2(2):e201800233. doi: 10.26508/lsa.201800233 (PMC6458851; doi:10.26508/lsa.201800233)
Supplement: Supplementary file 4 [file LSA-2018-00233_TableS4.xlsx]

## Sheet: Sheet1
Co Baseline	Co PE	WT baseline	WT PE	Mut Baseline	Mut PE
376.986	801.327	386.364	802.667	284.182	1195.58
407.749	888.463	310.205	769.792	519.618	1174.45
322.108	530.749	377.45	638.96	500.089	802.77
384.973	958.13	335.969	596.345	504.984	1102.15
275.68	438.821	366.783	517.3	664.724	810.912
459.33	613.556	477.983	476.901	620.203	1019.6
577.434	928.913	379.46	414.139	458.144	932.263
438.872	507.87	588.152	459.33	281.348	803.286
356.323	924.224	413.623	428.927	804.522	718.572
411.614	489.886	468.708	843.942	547.186	630.406
217.195	623.81	528.018	273.877	479.426	916.443
371.73	650.193	384.097	494.472	348.542	650.038
457.938	754.436	598.664	383.736	605.826	763.144
536.365	927.11	553.421	590.935	351.788	784.838
321.541	950.452	284.801	643.597	452.115	1145.8
168.706	945.248	195.604	467.162	359.363	797.36
374.513	500.295	587.894	485.558	300.002	937.055
518.588	618.709	306.598	538.53	370.03	831.317
412.438	880.115	227.964	447.323	344.162	591.038
333.547	548.887	472.933	581.762	371.782	604.899
854.093	586.245	305.258	602.992	538.684	644.164
392.033	585.369	523.432	720.891	541.054	785.147
852.084	701.877	439.491	775.821	417.282	581.505
479.838	536.726	412.18	803.286	659.21	515.496
659.52	558.987	387.447	330.043	505.912	593.253
491.329	716.717	317.728	745.779	488.959	608.403
308.401	590.574	622.264	454.64	290.469	531.316
553.731	900.675	573.26	303.197	194.47	703.938
547.032	700.434	436.657	564.397	365.959	595.778
279.236	558.265	370.7	871.974	438.666	1006.93
301.239	755.93	582.896	747.274	563.057	951.792
328.446	683.429	275.474	357.096	440.779	691.674
382.139	524.771	441.294	435.575	472.882	927.058
559.296	752.581	355.344	477.725	259.603	812.149
550.433	1046.61	326.642	470.305	424.29	1171
632.209	494.112	586.4	622.316	270.115	575.424
356.426	709.657	532.449	384.664	462.885	679.307
222.554	978.02	280.936	730.166	483.651	612.68
425.011	718.263	329.27	778.088	533.119	812.561
416.973	746.346	201.221	616.854	460.515	708.575
606.187	686.675	461.288	914.073	408.573	639.269
594.026	1067.63	570.014	505.448	824.052	896.811
389.508	1032.13	440.934	568.623	750.829	763.196
362.97	1197.28	525.596	610.155	512.353	1144.82
632.261	956.481	323.551	413.572	518.33	572.539
396.619	565.222	304.124	698.476	421.353	910.105
449.333	880.373	446.499	729.238	378.79	987.811
593.356	787.002	438.821	836.367	204.776	888.463
279.287	1108.29	251.874	701.207	403.369	943.238
285.007	832.657	630.818	291.809	204.467	675.906
270.836	617.936	263.365	491.432	609.949	933.86
543.219	1190.99	272.588	359.106	497.358	698.373
760.104	513.486	436.038	458.505	342.771	1086.8
653.748	1132.97	392.806	561.254	347.666	824.876
390.023	1443.79	353.747	708.678	592.687	1038.98
701.877	856.103	659.417	469.223	408.831	847.755
434.132	1038.1	464.946	712.801	475.2	1060.26
352.458	730.063	330.713	720.427	515.548	574.239
374.77	801.379	436.502	503.181	494.215	798.493
262.746	755.209	333.547	446.602	370.545	959.934
326.385	1094.22	470.563	830.802	466.028	1093.14
273.516	541.364	264.035	771.338	507.251	1146.57
433.41	533.531	500.965	704.917	473.552	1048.05
377.038	595.057	414.654	390.023	378.326	736.246
337.773	599.076	528.533	933.654	361.527	665.6
225.594	470.357	572.23	965.447	291.139	782.004
576.558	634.013	470.924	624.583	372.503	575.167
255.945	647.05	321.026	266.147	385.179	1329.96
296.91	849.146		605.981	409.501	891.452
293.973	720.994		1016.2	235.848	1103.13
466.183	928.862		758.61	200.551	1501.3
382.706	612.834		387.498	309.226	895.007
468.862	781.489		551.566		1064.33
324.066	747.892		547.135		568.004
370.545	1120.34		487.619		522.556
298.507	815.292		452.785		741.193
239.043	877.178		408.522		1097.72
371.112	702.804		449.848		802.976
312.781	596.397		556.462		540.436
348.439	596.551		729.29		958.542
461.597			601.189		548.062
339.473			655.449		520.649
224.409			819.157		688.221
378.223			689.613		567.077
525.544			439.594		853.887
515.445			702.856
273.516			689.922
295.622			484.063
414.448			350.14
474.737			620.461
393.012
463.864
311.184
511.631
268.775
343.905
337.154
726.456
441.294
453.867
589.852
